# Supplementary material for: Peer-mediated instruction improves acquisition of complex wrestling techniques in school physical education
Source: PLoS One. 2026 May 22;21(5):e0348070. doi: 10.1371/journal.pone.0348070 (PMC13196916; doi:10.1371/journal.pone.0348070)
Supplement: S1 File — (XLSX) [file pone.0348070.s001.xlsx]

## Sheet: Sheet
instructional_strategy	gender	arm_drag	underarm_pass	single_leg_takedown	double_leg_takedown
1	1	1.88889	1.26667	1.83333	1.83333
1	2	0.777778	1.13333	0.944444	1.22222
1	2	1.38889	1.26667	1.33333	1.33333
1	2	1.33333	1.2	1.22222	1.22222
1	2	1.94444	1.66667	1.33333	1.83333
1	2	1.94444	1.86667	1.33333	1.55556
1	2	1.55556	1.6	1.22222	1.22222
1	1	1.66667	1.4	1.55556	1.5
1	2	1.66667	1.86667	1.55556	1.66667
1	2	1.11111	1.53333	1.61111	1.44444
1	1	1.44444	1.46667	1.27778	1.33333
1	1	1.16667	1.46667	0.666667	1.05556
1	1	1.72222	1.66667	1.38889	1.61111
1	2	0.944444	1.2	1.11111	1.33333
1	1	1.05556	1.4	1.27778	1.27778
1	1	1.27778	1.33333	1.27778	1
1	2	1.66667	1.06667	1.11111	1.44444
1	2	0.888889	1.06667	1.05556	1.77778
2	1	1.66667	1.6	1.16667	1.38889
2	1	1.07	1.33	1.66667	1.77778
2	2	1.1	1.04	1.1	0.611111
2	1	0.833333	1	0.722222	0.722222
2	2	0.5	0.666667	1.33333	0.555556
2	2	1.61111	0.933333	1.61111	1.33333
2	2	0.666667	0.733333	0.666667	0.666667
2	2	1.55556	0.8	0.888889	1
2	1	1.55556	0.866667	1.44444	1.61111
2	1	1.38889	0.6	1.44444	0.777778
2	1	1.27778	1.53333	0.833333	1.16667
2	1	0.722222	0.933333	1.77778	0.777778
2	1	1.55556	0.866667	1.61111	1.66667
2	1	1.11111	0.933333	0.5	0.777778
2	1	1.11111	0.733333	1.44444	1.66667
2	2	1.27778	1.73333	1.44444	1.66667
2	1	1.44444	0.666667	1.22222	1.38889
2	2	1.36667	1.33333	1.22222	1.28
